# Supplementary material for: Pyrazole-Based Water-Soluble Dendrimer Nanoparticles as a Potential New Agent against Staphylococci
Source: Biomedicines. 2021 Dec 23;10(1):17. doi: 10.3390/biomedicines10010017 (PMC8773120; doi:10.3390/biomedicines10010017)
Supplement: Supplementary file 1 [file biomedicines-10-00017-s001.zip]

Archive with 1 entries (1 files):
- biomedicines-1505975-supplementary.pdf
